# Supplementary material for: Identification of basement membrane-related signatures for estimating prognosis, immune infiltration landscape and drug candidates in pancreatic adenocarcinoma
Source: J Cancer. 2024 Jan 1;15(2):401–17. doi: 10.7150/jca.89665 (PMC10758037; doi:10.7150/jca.89665)
Supplement: Supplementary file 1 — Supplementary figures and tables. [file jcav15p0401s1.zip]

Archive with 10 entries (9 files):
- Supplementary materials/
- Supplementary materials/FIGURE S1.tif
- Supplementary materials/FIGURE S2.tif
- Supplementary materials/FIGURE S3.tif
- Supplementary materials/FIGURE S4.tif
- Supplementary materials/FIGURE S5.tif
- Supplementary materials/FIGURE S6.tif
- Supplementary materials/FIGURE S7.tif
- Supplementary materials/Supplementary Table 1.xlsx
- Supplementary materials/Supplementary Table 2.xlsx
