# Supplementary material for: Identification of basement membrane-related signatures for estimating prognosis, immune infiltration landscape and drug candidates in pancreatic adenocarcinoma
Source: J Cancer. 2024 Jan 1;15(2):401–17. doi: 10.7150/jca.89665 (PMC10758037; doi:10.7150/jca.89665)
Supplement: Supplementary file 1 — Supplementary figures and tables. [file jcav15p0401s1.zip › Supplementary materials/Supplementary Table 1.xlsx]

## Sheet: Supplementary Table 1
SYMBOL	Age	Gender	Stage	Futime	Fustat
TCGA.3A.A9IL	39	Female	Stage I	7.50959	0
TCGA.HZ.8638	84	Female	Stage I	0.413699	1
TCGA.3A.A9IH	66	Female	Stage I	2.79726	0
TCGA.3A.A9IX	40	Male	Stage I	2.8411	0
TCGA.FB.AAQ6	85	Male	Stage I	0.668493	1
TCGA.HZ.8519	73	Male	Stage I	1.24384	0
TCGA.IB.AAUN	74	Female	Stage I	0.394521	1
TCGA.3A.A9IV	59	Female	Stage I	3.02192	0
TCGA.Q3.AA2A	64	Female	Stage I	0.260274	0
TCGA.XN.A8T5	53	Female	Stage I	1.9726	0
TCGA.3A.A9IN	62	Female	Stage I	5.70959	0
TCGA.IB.A5SQ	56	Female	Stage I	0.6	1
TCGA.3A.A9IR	64	Female	Stage I	4.22466	0
TCGA.RL.AAAS	60	Female	Stage I	0.0246575	0
TCGA.3A.A9IS	67	Male	Stage I	2.73425	0
TCGA.XN.A8T3	67	Male	Stage I	2.60548	0
TCGA.HZ.A8P1	81	Male	Stage I	0.0191781	0
TCGA.3A.A9IJ	65	Male	Stage I	5.07945	0
TCGA.FB.A5VM	74	Male	Stage I	1.36438	1
TCGA.IB.7890	73	Male	Stage I	1.63836	1
TCGA.HZ.7920	71	Male	Stage I	0.646575	1
TCGA.HV.A5A4	72	Female	Stage II	0.635616	0
TCGA.Z5.AAPL	74	Female	Stage II	1.27945	0
TCGA.M8.A5N4	48	Female	Stage II	1.6	0
TCGA.IB.7888	66	Female	Stage II	3.64932	1
TCGA.LB.A8F3	64	Female	Stage II	1.03836	0
TCGA.HZ.8315	54	Female	Stage II	0.819178	1
TCGA.2J.AABR	60	Female	Stage II	1.2	0
TCGA.2J.AABI	55	Female	Stage II	2.65479	0
TCGA.FB.AAPU	41	Female	Stage II	1.04384	1
TCGA.HZ.7924	60	Female	Stage II	2.30137	0
TCGA.3E.AAAZ	71	Male	Stage II	5.97808	1
TCGA.OE.A75W	75	Male	Stage II	0.731507	1
TCGA.2J.AAB6	75	Male	Stage II	0.80274	1
TCGA.US.A776	61	Male	Stage II	3.33151	0
TCGA.HV.A5A3	50	Male	Stage II	0.350685	1
TCGA.2J.AABH	61	Male	Stage II	3.52603	0
TCGA.2J.AABE	73	Male	Stage II	1.85205	0
TCGA.3A.A9I9	67	Male	Stage II	1.73699	1
TCGA.HV.A7OL	70	Male	Stage II	0.690411	0
TCGA.HZ.7923	65	Male	Stage II	0.860274	0
TCGA.XD.AAUL	56	Male	Stage II	1.36438	0
TCGA.H8.A6C1	53	Male	Stage II	1.83836	0
TCGA.FB.AAQ0	68	Male	Stage II	1.29589	1
TCGA.IB.7893	64	Male	Stage II	0.320548	1
TCGA.F2.A8YN	76	Male	Stage II	1.41644	0
TCGA.F2.A44H	65	Male	Stage II	1.60548	0
TCGA.IB.A5SP	77	Male	Stage II	1.32055	0
TCGA.FB.A7DR	48	Male	Stage II	0.967123	1
TCGA.IB.7887	62	Female	Stage II	0.30137	1
TCGA.FB.A78T	71	Female	Stage II	1.0274	1
TCGA.2J.AAB9	70	Female	Stage II	1.71781	1
TCGA.S4.A8RO	75	Female	Stage II	1.43836	0
TCGA.IB.7645	44	Female	Stage II	4.11507	1
TCGA.F2.A44G	79	Female	Stage II	0.638356	1
TCGA.IB.AAUW	63	Female	Stage II	0.630137	1
TCGA.HZ.7919	52	Female	Stage II	1.62466	1
TCGA.S4.A8RP	77	Female	Stage II	1.92329	1
TCGA.HV.A5A6	65	Female	Stage II	5.57808	1
TCGA.IB.7889	85	Female	Stage II	1.31781	1
TCGA.IB.7649	73	Female	Stage II	1.27945	1
TCGA.HZ.A49G	58	Female	Stage II	1.80822	0
TCGA.FB.A4P5	69	Female	Stage II	0.490411	1
TCGA.IB.A5ST	64	Female	Stage II	1.73973	0
TCGA.IB.7897	53	Female	Stage II	1.33151	1
TCGA.IB.7891	49	Female	Stage II	2.50137	1
TCGA.LB.A7SX	74	Female	Stage II	1.07671	1
TCGA.PZ.A5RE	44	Female	Stage II	1.28767	1
TCGA.HV.AA8X	75	Female	Stage II	1.45753	1
TCGA.HZ.A77Q	55	Female	Stage II	0.090411	0
TCGA.LB.A9Q5	63	Female	Stage II	0.857534	1
TCGA.2J.AABT	72	Female	Stage II	0.873973	0
TCGA.XD.AAUI	50	Female	Stage II	1.00274	1
TCGA.HZ.8637	76	Female	Stage II	1.41644	1
TCGA.YY.A8LH	61	Female	Stage II	5.52329	0
TCGA.3A.A9IC	61	Female	Stage II	2.02192	1
TCGA.US.A779	54	Female	Stage II	1.4	1
TCGA.H6.8124	56	Female	Stage II	1.07397	0
TCGA.L1.A7W4	48	Female	Stage II	0.761644	1
TCGA.IB.AAUS	84	Female	Stage II	0.616438	0
TCGA.HZ.7922	61	Female	Stage II	0.0109589	0
TCGA.HZ.8317	69	Female	Stage II	1.03562	1
TCGA.US.A77J	81	Female	Stage II	1.55616	1
TCGA.2J.AABP	58	Female	Stage II	1.26849	0
TCGA.FB.AAQ2	81	Female	Stage II	0.419178	1
TCGA.FB.AAQ3	65	Female	Stage II	0.0849315	1
TCGA.US.A774	76	Female	Stage II	1.90411	1
TCGA.XD.AAUH	57	Female	Stage II	1.08219	0
TCGA.IB.AAUO	64	Female	Stage II	0.654795	1
TCGA.IB.7885	78	Female	Stage II	3.44384	0
TCGA.HV.A5A5	61	Female	Stage II	0.791781	0
TCGA.HZ.A77O	77	Female	Stage II	0.438356	1
TCGA.IB.7651	64	Female	Stage II	1.65205	1
TCGA.HZ.A49H	68	Female	Stage II	1.34521	0
TCGA.HZ.8003	65	Female	Stage II	1.63288	1
TCGA.FB.A545	72	Female	Stage II	2.00548	1
TCGA.3A.A9IB	69	Female	Stage II	0.613699	1
TCGA.IB.7652	49	Female	Stage II	3.05753	0
TCGA.IB.A5SS	64	Female	Stage II	1.26027	1
TCGA.RB.A7B8	81	Female	Stage II	1.27671	1
TCGA.H6.A45N	88	Female	Stage II	1.08767	1
TCGA.FB.AAPS	62	Female	Stage II	0.624658	0
TCGA.2L.AAQM	52	Male	Stage II	3.78904	0
TCGA.HZ.7289	77	Male	Stage II	1.81096	1
TCGA.IB.AAUQ	50	Male	Stage II	0.50137	1
TCGA.HZ.7918	72	Male	Stage II	2.65479	0
TCGA.F2.6879	57	Male	Stage II	0.915068	1
TCGA.HZ.A8P0	76	Male	Stage II	0	0
TCGA.IB.AAUV	49	Male	Stage II	1.10685	0
TCGA.HZ.7925	66	Male	Stage II	1.68219	1
TCGA.IB.A5SO	71	Male	Stage II	1	1
TCGA.FB.AAPZ	54	Male	Stage II	1.96164	0
TCGA.2J.AAB4	48	Male	Stage II	1.99726	0
TCGA.IB.A6UF	63	Male	Stage II	1.82466	0
TCGA.FB.AAPP	71	Male	Stage II	1.32877	1
TCGA.IB.AAUR	67	Male	Stage II	0.926027	0
TCGA.HZ.8002	61	Male	Stage II	1.00274	1
TCGA.FB.AAQ1	49	Male	Stage II	0.336986	1
TCGA.HZ.A77P	77	Male	Stage II	0.90411	0
TCGA.F2.7276	64	Male	Stage II	0.591781	1
TCGA.IB.AAUP	68	Male	Stage II	1.18082	0
TCGA.FB.A4P6	54	Male	Stage II	2.10137	0
TCGA.HV.AA8V	50	Male	Stage II	2.52055	0
TCGA.2J.AABO	43	Male	Stage II	1.20548	0
TCGA.2J.AAB1	65	Male	Stage II	0.180822	1
TCGA.IB.AAUM	76	Male	Stage II	0.0219178	0
TCGA.IB.7654	80	Male	Stage II	1.30411	1
TCGA.IB.AAUT	65	Male	Stage II	0.786301	0
TCGA.3A.A9IU	65	Male	Stage II	1.25479	1
TCGA.2L.AAQL	82	Male	Stage II	0.8	1
TCGA.IB.A6UG	65	Male	Stage II	0.112329	1
TCGA.IB.A7M4	81	Male	Stage II	1.32329	0
TCGA.3A.A9I7	45	Male	Stage II	3.62466	0
TCGA.3A.A9J0	75	Male	Stage II	2.03562	0
TCGA.YB.A89D	59	Male	Stage II	0.958904	0
TCGA.HZ.A4BK	72	Male	Stage II	1.8	0
TCGA.US.A77G	64	Male	Stage II	0.0328767	1
TCGA.HZ.A49I	77	Male	Stage II	0.843836	1
TCGA.IB.7886	80	Male	Stage II	0.336986	1
TCGA.HZ.7926	57	Male	Stage II	1.41918	1
TCGA.F2.A7TX	77	Male	Stage II	0.260274	1
TCGA.2J.AAB8	71	Male	Stage II	0.219178	0
TCGA.2L.AAQE	56	Male	Stage II	1.87397	1
TCGA.2J.AABA	55	Male	Stage II	1.66301	1
TCGA.HZ.8005	81	Male	Stage II	0.328767	1
TCGA.F2.6880	70	Male	Stage II	0.808219	0
TCGA.2L.AAQA	76	Male	Stage II	0.391781	1
TCGA.FB.AAPQ	65	Male	Stage II	3.09589	1
TCGA.US.A77E	73	Male	Stage II	1.17808	1
TCGA.2L.AAQI	66	Male	Stage II	0.282192	1
TCGA.Q3.A5QY	58	Male	Stage II	1.13973	0
TCGA.HV.A7OP	72	Male	Stage II	2.67945	0
TCGA.IB.AAUU	35	Male	Stage II	0.671233	0
TCGA.HZ.A4BH	75	Male	Stage II	0.531507	0
TCGA.F2.7273	54	Male	Stage II	1.62192	1
TCGA.2J.AABK	71	Male	Stage II	1.32603	0
TCGA.FB.AAPY	71	Male	Stage II	2.90137	1
TCGA.IB.7646	60	Male	Stage II	0.39726	1
TCGA.S4.A8RM	67	Male	Stage II	2.01918	0
TCGA.IB.A7LX	57	Male	Stage II	0.684932	1
TCGA.2J.AABF	73	Male	Stage II	1.89315	1
TCGA.3E.AAAY	67	Male	Stage II	6.26027	0
TCGA.2J.AABU	56	Male	Stage II	0.758904	1
TCGA.RB.AA9M	43	Male	Stage II	0.783562	0
TCGA.IB.8127	59	Male	Stage II	1.43014	0
TCGA.2J.AABV	74	Male	Stage II	1.7863	1
TCGA.3A.A9IZ	47	Male	Stage II	0.843836	1
TCGA.IB.8126	79	Female	Stage III	1.26575	0
TCGA.2L.AAQJ	49	Female	Stage III	1.07945	1
TCGA.HZ.8001	69	Male	Stage III	1.93425	0
TCGA.IB.7644	65	Female	Stage IV	1.07945	1
TCGA.XD.AAUG	66	Female	Stage IV	1.15068	0
TCGA.HZ.8636	58	Female	Stage IV	1.49315	1
TCGA.HZ.A9TJ	70	Male	Stage IV	1.65205	0
