# Supplementary material for: Identification of basement membrane-related signatures for estimating prognosis, immune infiltration landscape and drug candidates in pancreatic adenocarcinoma
Source: J Cancer. 2024 Jan 1;15(2):401–17. doi: 10.7150/jca.89665 (PMC10758037; doi:10.7150/jca.89665)
Supplement: Supplementary file 1 — Supplementary figures and tables. [file jcav15p0401s1.zip › Supplementary materials/Supplementary Table 2.xlsx]

## Sheet: CSN1S1
Tumor	Normal	P value
BLCA.Tumor (n=408)	BLCA.Normal (n=19)	0.153361
BRCA.Tumor (n=1093)	BRCA.Normal (n=112)	5.33476e-50
CESC.Tumor (n=304)	CESC.Normal (n=3)	0.690045
CHOL.Tumor (n=36)	CHOL.Normal (n=9)	0.499441
COAD.Tumor (n=457)	COAD.Normal (n=41)	0.000105107
ESCA.Tumor (n=184)	ESCA.Normal (n=11)	0.387099
GBM.Tumor (n=153)	GBM.Normal (n=5)	0.145939
HNSC-HPV+.Tumor (n=97)	HNSC-HPV-.Tumor (n=421)	0.545907
HNSC.Tumor (n=520)	HNSC.Normal (n=44)	0.0315612
KICH.Tumor (n=66)	KICH.Normal (n=25)	0.472959
KIRC.Tumor (n=533)	KIRC.Normal (n=72)	0.584701
KIRP.Tumor (n=290)	KIRP.Normal (n=32)	0.16152
LIHC.Tumor (n=371)	LIHC.Normal (n=50)	0.551022
LUAD.Tumor (n=515)	LUAD.Normal (n=59)	0.523412
LUSC.Tumor (n=501)	LUSC.Normal (n=51)	0.332584
PAAD.Tumor (n=178)	PAAD.Normal (n=4)	0.885934
PCPG.Tumor (n=179)	PCPG.Normal (n=3)	0.0152375
PRAD.Tumor (n=497)	PRAD.Normal (n=52)	0.197715
READ.Tumor (n=166)	READ.Normal (n=10)	0.112523
SKCM.Tumor (n=103)	SKCM.Metastasis (n=368)	0.161564
STAD.Tumor (n=415)	STAD.Normal (n=35)	0.643224
THCA.Tumor (n=501)	THCA.Normal (n=59)	8.8941e-05
UCEC.Tumor (n=545)	UCEC.Normal (n=35)	0.103991

## Sheet: WNT7A
Tumor	Normal	P value
BLCA.Tumor (n=408)	BLCA.Normal (n=19)	0.0496895
BRCA.Tumor (n=1093)	BRCA.Normal (n=112)	0.487922
CESC.Tumor (n=304)	CESC.Normal (n=3)	0.172937
CHOL.Tumor (n=36)	CHOL.Normal (n=9)	0.272016
COAD.Tumor (n=457)	COAD.Normal (n=41)	0.415967
ESCA.Tumor (n=184)	ESCA.Normal (n=11)	0.00518922
GBM.Tumor (n=153)	GBM.Normal (n=5)	0.00710836
HNSC-HPV+.Tumor (n=97)	HNSC-HPV-.Tumor (n=421)	4.92544e-13
HNSC.Tumor (n=520)	HNSC.Normal (n=44)	3.97162e-09
KICH.Tumor (n=66)	KICH.Normal (n=25)	9.31568e-11
KIRC.Tumor (n=533)	KIRC.Normal (n=72)	1.00048e-37
KIRP.Tumor (n=290)	KIRP.Normal (n=32)	2.60912e-11
LIHC.Tumor (n=371)	LIHC.Normal (n=50)	1.05395e-08
LUAD.Tumor (n=515)	LUAD.Normal (n=59)	1.75264e-26
LUSC.Tumor (n=501)	LUSC.Normal (n=51)	5.40508e-18
PAAD.Tumor (n=178)	PAAD.Normal (n=4)	0.614359
PCPG.Tumor (n=179)	PCPG.Normal (n=3)	0.471042
PRAD.Tumor (n=497)	PRAD.Normal (n=52)	5.02244e-09
READ.Tumor (n=166)	READ.Normal (n=10)	0.163051
SKCM.Tumor (n=103)	SKCM.Metastasis (n=368)	1.17807e-09
STAD.Tumor (n=415)	STAD.Normal (n=35)	0.46848
THCA.Tumor (n=501)	THCA.Normal (n=59)	0.000987702
UCEC.Tumor (n=545)	UCEC.Normal (n=35)	3.43514e-05

## Sheet: NIBAN3
Tumor	Normal	P value
BLCA.Tumor (n=408)	BLCA.Normal (n=19)	0.00744339
BRCA.Tumor (n=1093)	BRCA.Normal (n=112)	0.029941
CESC.Tumor (n=304)	CESC.Normal (n=3)	0.801279
CHOL.Tumor (n=36)	CHOL.Normal (n=9)	0.541804
COAD.Tumor (n=457)	COAD.Normal (n=41)	2.04755e-06
ESCA.Tumor (n=184)	ESCA.Normal (n=11)	0.121788
GBM.Tumor (n=153)	GBM.Normal (n=5)	0.0106802
HNSC-HPV+.Tumor (n=97)	HNSC-HPV-.Tumor (n=421)	6.16669e-05
HNSC.Tumor (n=520)	HNSC.Normal (n=44)	0.11026
KICH.Tumor (n=66)	KICH.Normal (n=25)	0.00108407
KIRC.Tumor (n=533)	KIRC.Normal (n=72)	0.00361726
KIRP.Tumor (n=290)	KIRP.Normal (n=32)	0.0720088
LIHC.Tumor (n=371)	LIHC.Normal (n=50)	0.687753
LUAD.Tumor (n=515)	LUAD.Normal (n=59)	0.161326
LUSC.Tumor (n=501)	LUSC.Normal (n=51)	0.000925827
PAAD.Tumor (n=178)	PAAD.Normal (n=4)	0.1597
PCPG.Tumor (n=179)	PCPG.Normal (n=3)	0.314612
PRAD.Tumor (n=497)	PRAD.Normal (n=52)	0.0469792
READ.Tumor (n=166)	READ.Normal (n=10)	0.0508368
SKCM.Tumor (n=103)	SKCM.Metastasis (n=368)	3.21388e-10
STAD.Tumor (n=415)	STAD.Normal (n=35)	0.190322
THCA.Tumor (n=501)	THCA.Normal (n=59)	0.283896
UCEC.Tumor (n=545)	UCEC.Normal (n=35)	0.0797182

## Sheet: SLC7A10
Tumor	Normal	P value
BLCA.Tumor (n=408)	BLCA.Normal (n=19)	0.85935
BRCA.Tumor (n=1093)	BRCA.Normal (n=112)	8.35121e-46
CESC.Tumor (n=304)	CESC.Normal (n=3)	0.751441
CHOL.Tumor (n=36)	CHOL.Normal (n=9)	0.141013
COAD.Tumor (n=457)	COAD.Normal (n=41)	0.0840975
ESCA.Tumor (n=184)	ESCA.Normal (n=11)	0.148218
GBM.Tumor (n=153)	GBM.Normal (n=5)	0.00108225
HNSC-HPV+.Tumor (n=97)	HNSC-HPV-.Tumor (n=421)	0.00310803
HNSC.Tumor (n=520)	HNSC.Normal (n=44)	3.69835e-08
KICH.Tumor (n=66)	KICH.Normal (n=25)	1.06453e-11
KIRC.Tumor (n=533)	KIRC.Normal (n=72)	6.44378e-17
KIRP.Tumor (n=290)	KIRP.Normal (n=32)	1.70324e-17
LIHC.Tumor (n=371)	LIHC.Normal (n=50)	1.18104e-05
LUAD.Tumor (n=515)	LUAD.Normal (n=59)	4.10284e-12
LUSC.Tumor (n=501)	LUSC.Normal (n=51)	0.347249
PAAD.Tumor (n=178)	PAAD.Normal (n=4)	0.185278
PCPG.Tumor (n=179)	PCPG.Normal (n=3)	0.478983
PRAD.Tumor (n=497)	PRAD.Normal (n=52)	0.000254117
READ.Tumor (n=166)	READ.Normal (n=10)	0.899809
SKCM.Tumor (n=103)	SKCM.Metastasis (n=368)	0.00876615
STAD.Tumor (n=415)	STAD.Normal (n=35)	0.56255
THCA.Tumor (n=501)	THCA.Normal (n=59)	4.75928e-06
UCEC.Tumor (n=545)	UCEC.Normal (n=35)	0.2347

## Sheet: MUC16
Tumor	Normal	P value
BLCA.Tumor (n=408)	BLCA.Normal (n=19)	0.00203684
BRCA.Tumor (n=1093)	BRCA.Normal (n=112)	2.04589e-09
CESC.Tumor (n=304)	CESC.Normal (n=3)	0.331743
CHOL.Tumor (n=36)	CHOL.Normal (n=9)	0.00487226
COAD.Tumor (n=457)	COAD.Normal (n=41)	0.000157384
ESCA.Tumor (n=184)	ESCA.Normal (n=11)	0.000318428
GBM.Tumor (n=153)	GBM.Normal (n=5)	0.233367
HNSC-HPV+.Tumor (n=97)	HNSC-HPV-.Tumor (n=421)	0.00146575
HNSC.Tumor (n=520)	HNSC.Normal (n=44)	0.67866
KICH.Tumor (n=66)	KICH.Normal (n=25)	0.283487
KIRC.Tumor (n=533)	KIRC.Normal (n=72)	6.77373e-14
KIRP.Tumor (n=290)	KIRP.Normal (n=32)	0.538351
LIHC.Tumor (n=371)	LIHC.Normal (n=50)	0.388259
LUAD.Tumor (n=515)	LUAD.Normal (n=59)	1.63871e-09
LUSC.Tumor (n=501)	LUSC.Normal (n=51)	0.861365
PAAD.Tumor (n=178)	PAAD.Normal (n=4)	0.171431
PCPG.Tumor (n=179)	PCPG.Normal (n=3)	0.739695
PRAD.Tumor (n=497)	PRAD.Normal (n=52)	0.327418
READ.Tumor (n=166)	READ.Normal (n=10)	0.149807
SKCM.Tumor (n=103)	SKCM.Metastasis (n=368)	0.425573
STAD.Tumor (n=415)	STAD.Normal (n=35)	1.60629e-06
THCA.Tumor (n=501)	THCA.Normal (n=59)	0.176736
UCEC.Tumor (n=545)	UCEC.Normal (n=35)	0.00196701

## Sheet: MYEOV
Tumor	Normal	P value
BLCA.Tumor (n=408)	BLCA.Normal (n=19)	0.0010324
BRCA.Tumor (n=1093)	BRCA.Normal (n=112)	3.8486e-38
CESC.Tumor (n=304)	CESC.Normal (n=3)	0.0667472
CHOL.Tumor (n=36)	CHOL.Normal (n=9)	0.00636642
COAD.Tumor (n=457)	COAD.Normal (n=41)	9.22728e-17
ESCA.Tumor (n=184)	ESCA.Normal (n=11)	0.0134277
GBM.Tumor (n=153)	GBM.Normal (n=5)	0.0493611
HNSC-HPV+.Tumor (n=97)	HNSC-HPV-.Tumor (n=421)	0.911925
HNSC.Tumor (n=520)	HNSC.Normal (n=44)	0.116197
KICH.Tumor (n=66)	KICH.Normal (n=25)	0.149303
KIRC.Tumor (n=533)	KIRC.Normal (n=72)	4.59607e-36
KIRP.Tumor (n=290)	KIRP.Normal (n=32)	1.00913e-05
LIHC.Tumor (n=371)	LIHC.Normal (n=50)	0.000113285
LUAD.Tumor (n=515)	LUAD.Normal (n=59)	2.42434e-24
LUSC.Tumor (n=501)	LUSC.Normal (n=51)	1.66739e-22
PAAD.Tumor (n=178)	PAAD.Normal (n=4)	0.00997387
PCPG.Tumor (n=179)	PCPG.Normal (n=3)	0.593257
PRAD.Tumor (n=497)	PRAD.Normal (n=52)	0.0188593
READ.Tumor (n=166)	READ.Normal (n=10)	3.1333e-05
SKCM.Tumor (n=103)	SKCM.Metastasis (n=368)	0.733022
STAD.Tumor (n=415)	STAD.Normal (n=35)	1.64699e-05
THCA.Tumor (n=501)	THCA.Normal (n=59)	0.807115
UCEC.Tumor (n=545)	UCEC.Normal (n=35)	4.58952e-14

## Sheet: MET
Tumor	Normal	P value
BLCA.Tumor (n=408)	BLCA.Normal (n=19)	0.0200755
BRCA.Tumor (n=1093)	BRCA.Normal (n=112)	1.48687e-50
CESC.Tumor (n=304)	CESC.Normal (n=3)	0.0223502
CHOL.Tumor (n=36)	CHOL.Normal (n=9)	0.0410093
COAD.Tumor (n=457)	COAD.Normal (n=41)	2.48748e-23
ESCA.Tumor (n=184)	ESCA.Normal (n=11)	0.000116821
GBM.Tumor (n=153)	GBM.Normal (n=5)	0.0082403
HNSC-HPV+.Tumor (n=97)	HNSC-HPV-.Tumor (n=421)	8.43731e-06
HNSC.Tumor (n=520)	HNSC.Normal (n=44)	2.70249e-12
KICH.Tumor (n=66)	KICH.Normal (n=25)	9.71981e-06
KIRC.Tumor (n=533)	KIRC.Normal (n=72)	2.15354e-15
KIRP.Tumor (n=290)	KIRP.Normal (n=32)	7.30924e-14
LIHC.Tumor (n=371)	LIHC.Normal (n=50)	0.000812523
LUAD.Tumor (n=515)	LUAD.Normal (n=59)	0.0158431
LUSC.Tumor (n=501)	LUSC.Normal (n=51)	0.42376
PAAD.Tumor (n=178)	PAAD.Normal (n=4)	0.0351617
PCPG.Tumor (n=179)	PCPG.Normal (n=3)	0.0146005
PRAD.Tumor (n=497)	PRAD.Normal (n=52)	2.9471e-13
READ.Tumor (n=166)	READ.Normal (n=10)	3.22221e-05
SKCM.Tumor (n=103)	SKCM.Metastasis (n=368)	0.00114022
STAD.Tumor (n=415)	STAD.Normal (n=35)	1.89061e-18
THCA.Tumor (n=501)	THCA.Normal (n=59)	2.97026e-21
UCEC.Tumor (n=545)	UCEC.Normal (n=35)	0.072657

## Sheet: KHDRBS2
Tumor	Normal	P value
BLCA.Tumor (n=408)	BLCA.Normal (n=19)	2.22177e-06
BRCA.Tumor (n=1093)	BRCA.Normal (n=112)	0.0476588
CESC.Tumor (n=304)	CESC.Normal (n=3)	0.0416247
CHOL.Tumor (n=36)	CHOL.Normal (n=9)	0.39135
COAD.Tumor (n=457)	COAD.Normal (n=41)	4.26668e-31
ESCA.Tumor (n=184)	ESCA.Normal (n=11)	0.0135656
GBM.Tumor (n=153)	GBM.Normal (n=5)	0.000255986
HNSC-HPV+.Tumor (n=97)	HNSC-HPV-.Tumor (n=421)	0.00467864
HNSC.Tumor (n=520)	HNSC.Normal (n=44)	0.0242065
KICH.Tumor (n=66)	KICH.Normal (n=25)	6.72667e-09
KIRC.Tumor (n=533)	KIRC.Normal (n=72)	1.80026e-18
KIRP.Tumor (n=290)	KIRP.Normal (n=32)	4.64822e-10
LIHC.Tumor (n=371)	LIHC.Normal (n=50)	0.325595
LUAD.Tumor (n=515)	LUAD.Normal (n=59)	4.87709e-26
LUSC.Tumor (n=501)	LUSC.Normal (n=51)	3.48795e-31
PAAD.Tumor (n=178)	PAAD.Normal (n=4)	0.888489
PCPG.Tumor (n=179)	PCPG.Normal (n=3)	0.00845666
PRAD.Tumor (n=497)	PRAD.Normal (n=52)	0.000108966
READ.Tumor (n=166)	READ.Normal (n=10)	8.63983e-11
SKCM.Tumor (n=103)	SKCM.Metastasis (n=368)	0.0210922
STAD.Tumor (n=415)	STAD.Normal (n=35)	0.144568
THCA.Tumor (n=501)	THCA.Normal (n=59)	1.28253e-26
UCEC.Tumor (n=545)	UCEC.Normal (n=35)	0.000510323

## Sheet: LY6D
Tumor	Normal	P value
BLCA.Tumor (n=408)	BLCA.Normal (n=19)	0.148089
BRCA.Tumor (n=1093)	BRCA.Normal (n=112)	1.5179e-19
CESC.Tumor (n=304)	CESC.Normal (n=3)	0.0227369
CHOL.Tumor (n=36)	CHOL.Normal (n=9)	0.0989026
COAD.Tumor (n=457)	COAD.Normal (n=41)	3.24917e-10
ESCA.Tumor (n=184)	ESCA.Normal (n=11)	0.0473963
GBM.Tumor (n=153)	GBM.Normal (n=5)	1.34373e-05
HNSC-HPV+.Tumor (n=97)	HNSC-HPV-.Tumor (n=421)	0.721907
HNSC.Tumor (n=520)	HNSC.Normal (n=44)	0.585862
KICH.Tumor (n=66)	KICH.Normal (n=25)	0.628085
KIRC.Tumor (n=533)	KIRC.Normal (n=72)	0.0137526
KIRP.Tumor (n=290)	KIRP.Normal (n=32)	0.727266
LIHC.Tumor (n=371)	LIHC.Normal (n=50)	0.445135
LUAD.Tumor (n=515)	LUAD.Normal (n=59)	9.75605e-17
LUSC.Tumor (n=501)	LUSC.Normal (n=51)	3.66236e-21
PAAD.Tumor (n=178)	PAAD.Normal (n=4)	0.0423627
PCPG.Tumor (n=179)	PCPG.Normal (n=3)	0.00214659
PRAD.Tumor (n=497)	PRAD.Normal (n=52)	1.32354e-09
READ.Tumor (n=166)	READ.Normal (n=10)	0.0123529
SKCM.Tumor (n=103)	SKCM.Metastasis (n=368)	5.97806e-21
STAD.Tumor (n=415)	STAD.Normal (n=35)	0.154718
THCA.Tumor (n=501)	THCA.Normal (n=59)	4.64682e-10
UCEC.Tumor (n=545)	UCEC.Normal (n=35)	3.25386e-08

## Sheet: FAM83A
Tumor	Normal	P value
BLCA.Tumor (n=408)	BLCA.Normal (n=19)	0.00162038
BRCA.Tumor (n=1093)	BRCA.Normal (n=112)	0.000268105
CESC.Tumor (n=304)	CESC.Normal (n=3)	0.00509898
CHOL.Tumor (n=36)	CHOL.Normal (n=9)	0.134752
COAD.Tumor (n=457)	COAD.Normal (n=41)	0.000288261
ESCA.Tumor (n=184)	ESCA.Normal (n=11)	0.000198667
GBM.Tumor (n=153)	GBM.Normal (n=5)	0.0251387
HNSC-HPV+.Tumor (n=97)	HNSC-HPV-.Tumor (n=421)	1.18515e-07
HNSC.Tumor (n=520)	HNSC.Normal (n=44)	3.62896e-05
KICH.Tumor (n=66)	KICH.Normal (n=25)	1.26316e-07
KIRC.Tumor (n=533)	KIRC.Normal (n=72)	0.0818424
KIRP.Tumor (n=290)	KIRP.Normal (n=32)	0.0473707
LIHC.Tumor (n=371)	LIHC.Normal (n=50)	0.102026
LUAD.Tumor (n=515)	LUAD.Normal (n=59)	1.26876e-33
LUSC.Tumor (n=501)	LUSC.Normal (n=51)	1.37088e-24
PAAD.Tumor (n=178)	PAAD.Normal (n=4)	0.00752374
PCPG.Tumor (n=179)	PCPG.Normal (n=3)	0.28284
PRAD.Tumor (n=497)	PRAD.Normal (n=52)	5.22062e-11
READ.Tumor (n=166)	READ.Normal (n=10)	0.00311892
SKCM.Tumor (n=103)	SKCM.Metastasis (n=368)	7.13113e-21
STAD.Tumor (n=415)	STAD.Normal (n=35)	0.0262552
THCA.Tumor (n=501)	THCA.Normal (n=59)	0.245226
UCEC.Tumor (n=545)	UCEC.Normal (n=35)	5.89339e-06
